# Supplementary material for: A novel protein AXIN1-295aa encoded by circAXIN1 activates the Wnt/β-catenin signaling pathway to promote gastric cancer progression
Source: Mol Cancer. 2021 Dec 4;20:158. doi: 10.1186/s12943-021-01457-w (PMC8642992; doi:10.1186/s12943-021-01457-w)
Supplement: Supplementary file 2 — Additional file 2: Supplementary Table 1. Primer sequences for PCR. [file 12943_2021_1457_MOESM2_ESM.xlsx]

## Sheet: Sheet1
si-h-hsa_circAXIN1_002_01	AGAGAGTTCAGGACAGATT
si-h-hsa_circAXIN1_002_02	GAGAGTTCAGGACAGATTG
si-h-hsa_circAXIN1_002_03	AGAGTTCAGGACAGATTGA
CHIP-qPCR
C-Myc	F: CACTCTCCCTGGGACTCTTG	R: AATCATCGCAGGCGGAACAG
CD44	F: GAAGATTCACCAACTCCCCACC	R: GCACCATTGGGTTCAGCCTT
C-JUN	F1: ACAAACAACACTGGGCAGGAT	R1: AGGGAGGTTTGTGAGAGCGA
	F2: CCTTCCGGGTTGCTGACAT	R2: CCAGTAGGTCTGGGAGTGCT
qPCR
C-Myc	F: CGACGAGACCTTCATCAAAAAC	R: CTTCTCTGAGACGAGCTTGG
CD44	F: TCTGAATCAGATGGACACTCAC	R: CATTGCCACTGTTGATCACTAG
C-JUN	F: CAAACCTCAGCAACTTCAACC	R: CTGGGACTCCATGTCGATG
LEF-1	F: TCCCTCATCCAGCTATTGTAAC	R: CAAGAATCTGGTTGATAGCTGC
Met	F: ATCAGGAGGTGTTTGGAAAGAT	R: CGACTGTATGTCAGCAGTATGA
circAXIN1	F：GAAGTGTGACCAGGACATG	R：AGGAACAATGAGCGCTGCAC
AXIN1 linear	F: CTCGGGAGGCGATCGTGG	R:GCTCCAAAGTGAATCAATCTGTCC
circARAP	F:GTAGCAAGTTGGTTTCAAGACC	R:ATGTTATTTTCTTCACTTGTCATCGT
circHDGF	F: GGAGGATGAAGAGGAAGAGGC	R:TGGTCTTTGTAGTCCGGCAG
circCASP	F:TTACAAGAAGCTCCGCCTGT	R:GGCAGCAAGTTGAGGAGTTC
circATM	F:TTTACGGAGCTGATTGTAGCA	R:ACGGCAGCAGATAAGCAGAT
circPKM	F:AGAAACAGCCAAAGGGGACT	R:ATGTCCTTCTCCGACACAGC
Β-actin	F: ACAGAGCCTCGCCTTTGCCGAT	R: CTTGCACATGCCGGAGCCGTT
U2	F: CTTCTCGGCCTTTTGGCTAAGA	R: TGGACGGAGCAAGCTCCTATT
