# Supplementary material for: A novel protein AXIN1-295aa encoded by circAXIN1 activates the Wnt/β-catenin signaling pathway to promote gastric cancer progression
Source: Mol Cancer. 2021 Dec 4;20:158. doi: 10.1186/s12943-021-01457-w (PMC8642992; doi:10.1186/s12943-021-01457-w)
Supplement: Supplementary file 3 — Additional file 3: Supplementary Table 2. Upregulated circRNAs in at least three out of five samples. [file 12943_2021_1457_MOESM3_ESM.xlsx]

## Sheet: 3 out of 5
id	baseMean	baseMean_Sample_1N	baseMean_Sample_1T	foldChange	log2FoldChange	pval	padj	up_down	circRNA_chr	circRNA_strand	circRNA_start	circRNA_end	genomic_length	circRNA_length	Type	best.transcript	transcript_chr	transcript_strand	transcript_start	transcript_end	gene	gene_description	Dbxref	product	GO_id	GO_term	pathway	pathway_description
circRNA_00623	128.689	19.3554	238.022	12.2975	3.62029	0.00254851	0.252809	Up	NC_000001.11	-	27668226	27669346	1121	330	sense-overlapping	NM_002038.3	NC_000001.11	-	27666061	27672213	IFI6	interferon, alpha-inducible protein 6	GeneID:2537,Genbank:NM_002038.3,HGNC:HGNC:4054,HPRD:00959,MIM:147572	interferon, alpha-inducible protein 6, transcript variant 1	GO:0001836,GO:0005515,GO:0005739,GO:0005886,GO:0006955,GO:0016021,GO:0043154,GO:0051902,GO:0060337,GO:2001240	release of cytochrome c from mitochondria|protein binding|mitochondrion|plasma membrane|immune response|integral component of membrane|negative regulation of cysteine-type endopeptidase activity involved in apoptotic process|negative regulation of mitochondrial depolarization|type I interferon signaling pathway|negative regulation of extrinsic apoptotic signaling pathway in absence of ligand
circRNA_00951	159.917	25.8221	294.012	11.386	3.50919	0.000931898	0.0879828	Up	NC_000001.11	-	36475377	36477677	2301	2301	sense-overlapping	XM_011540748.1	NC_000001.11	-	36466043	36480080	CSF3R	colony stimulating factor 3 receptor (granulocyte)	GeneID:1441,Genbank:XM_011540748.1,HGNC:HGNC:2439,HPRD:00737,MIM:138971	colony stimulating factor 3 receptor (granulocyte), transcript variant X1	GO:0004872,GO:0004896,GO:0005515,GO:0005576,GO:0005886,GO:0005887,GO:0006952,GO:0007155,GO:0007165,GO:0019221,GO:0030593,GO:0045637,GO:0097186	receptor activity|cytokine receptor activity|protein binding|extracellular region|plasma membrane|integral component of plasma membrane|defense response|cell adhesion|signal transduction|cytokine-mediated signaling pathway|neutrophil chemotaxis|regulation of myeloid cell differentiation|amelogenesis	path:hsa04630,path:hsa04151,path:hsa04060,path:hsa04640,path:hsa05200	Jak-STAT signaling pathway|PI3K-Akt signaling pathway|Cytokine-cytokine receptor interaction|Hematopoietic cell lineage|Pathways in cancer
circRNA_01877	21.9578	0	43.9155	Inf	Inf	0.0323905	0.903652	Up	NC_000001.11	+	88760222	88786213	25992	884	sense-overlapping	XM_005271031.1	NC_000001.11	+	88684193	88835922	PKN2	protein kinase N2	GeneID:5586,Genbank:XM_005271031.1,HGNC:HGNC:9406,HPRD:03972,MIM:602549	protein kinase N2, transcript variant X3	GO:0004672,GO:0004674,GO:0004697,GO:0005515,GO:0005524,GO:0005634,GO:0005654,GO:0005737,GO:0005813,GO:0005829,GO:0005886,GO:0006351,GO:0006355,GO:0006468,GO:0006915,GO:0007049,GO:0007155,GO:0007165,GO:0010631,GO:0016301,GO:0018105,GO:0030027,GO:0030054,GO:0030496,GO:0032154,GO:0032467,GO:0035556,GO:0042826,GO:0043234,GO:0043296,GO:0043297,GO:0044822,GO:0045070,GO:0045111,GO:0045931,GO:0048471,GO:…	protein kinase activity|protein serine/threonine kinase activity|protein kinase C activity|protein binding|ATP binding|nucleus|nucleoplasm|cytoplasm|centrosome|cytosol|plasma membrane|transcription, DNA-templated|regulation of transcription, DNA-templated|protein phosphorylation|apoptotic process|cell cycle|cell adhesion|signal transduction|epithelial cell migration|kinase activity|peptidyl-serin…	path:hsa04151,path:hsa05132	PI3K-Akt signaling pathway|Salmonella infection
circRNA_02004	55.4637	1.13855	109.789	96.4286	6.59139	0.00162889	0.192254	Up	NC_000001.11	-	93894614	93901669	7056	463	sense-overlapping	XM_011541261.1	NC_000001.11	-	93885205	93908922	GCLM	glutamate-cysteine ligase, modifier subunit	GeneID:2730,Genbank:XM_011541261.1,HGNC:HGNC:4312,HPRD:03106,MIM:601176	glutamate-cysteine ligase, modifier subunit, transcript variant X2	GO:0000096,GO:0004357,GO:0005829,GO:0006534,GO:0006536,GO:0006750,GO:0006979,GO:0008637,GO:0017109,GO:0030234,GO:0035226,GO:0035229,GO:0042493,GO:0043524,GO:0046982,GO:0050880,GO:0051409,GO:0051900,GO:2001237	sulfur amino acid metabolic process|glutamate-cysteine ligase activity|cytosol|cysteine metabolic process|glutamate metabolic process|glutathione biosynthetic process|response to oxidative stress|apoptotic mitochondrial changes|glutamate-cysteine ligase complex|enzyme regulator activity|glutamate-cysteine ligase catalytic subunit binding|positive regulation of glutamate-cysteine ligase activity|r…	path:hsa00270,path:hsa00480	Cysteine and methionine metabolism|Glutathione metabolism
circRNA_02732	376.814	222.689	530.94	2.38423	1.25352	0.0127861	0.821007	Up	NC_000001.11	-	156743652	156745373	1722	629	sense-overlapping	XM_011509453.1	NC_000001.11	-	156742107	156747195	HDGF	hepatoma-derived growth factor	GeneID:3068,Genbank:XM_011509453.1,HGNC:HGNC:4856,HPRD:02079,MIM:600339	hepatoma-derived growth factor, transcript variant X1	GO:0000122,GO:0000166,GO:0001106,GO:0001222,GO:0003677,GO:0005615,GO:0005654,GO:0005737,GO:0006351,GO:0007165,GO:0008083,GO:0008201,GO:0008283,GO:0017053,GO:0036498,GO:0044822	negative regulation of transcription from RNA polymerase II promoter|nucleotide binding|RNA polymerase II transcription corepressor activity|transcription corepressor binding|DNA binding|extracellular space|nucleoplasm|cytoplasm|transcription, DNA-templated|signal transduction|growth factor activity|heparin binding|cell proliferation|transcriptional repressor complex|IRE1-mediated unfolded protei…
circRNA_03863	28.1059	0	56.2118	Inf	Inf	0.0137849	0.633513	Up	NC_000001.11	-	232460887	232483966	23080	1289	sense-overlapping	NM_020808.3	NC_000001.11	-	232397965	232515497	SIPA1L2	signal-induced proliferation-associated 1 like 2	GeneID:57568,Genbank:NM_020808.3,HGNC:HGNC:23800,MIM:611609	signal-induced proliferation-associated 1 like 2	GO:0005096,GO:0005515,GO:0043547,GO:0051056	GTPase activator activity|protein binding|positive regulation of GTPase activity|regulation of small GTPase mediated signal transduction	path:hsa04015	Rap1 signaling pathway
circRNA_03864	19.762	0	39.524	Inf	Inf	0.0433642	1	Up	NC_000001.11	-	232513857	232515608	1752	1752	exonic	XM_005273214.1	NC_000001.11	-	232397965	232561548	SIPA1L2	signal-induced proliferation-associated 1 like 2	GeneID:57568,Genbank:XM_005273214.1,HGNC:HGNC:23800,MIM:611609	signal-induced proliferation-associated 1 like 2, transcript variant X8	GO:0005096,GO:0005515,GO:0043547,GO:0051056	GTPase activator activity|protein binding|positive regulation of GTPase activity|regulation of small GTPase mediated signal transduction	path:hsa04015	Rap1 signaling pathway
circRNA_03959	136.585	0	273.169	Inf	Inf	2.3415e-05	0.0185148	Up	NC_000001.11	-	236041910	236048989	7080	910	sense-overlapping	XM_011544195.1	NC_000001.11	-	235975830	236065172	NID1	nidogen 1	GeneID:4811,Genbank:XM_011544195.1,HGNC:HGNC:7821,MIM:131390	nidogen 1, transcript variant X1	GO:0005509,GO:0005518,GO:0005576,GO:0005604,GO:0005605,GO:0007160,GO:0010811,GO:0022617,GO:0030198,GO:0031012,GO:0032836,GO:0043236,GO:0043237,GO:0043394,GO:0070062,GO:0071711,GO:0071944	calcium ion binding|collagen binding|extracellular region|basement membrane|basal lamina|cell-matrix adhesion|positive regulation of cell-substrate adhesion|extracellular matrix disassembly|extracellular matrix organization|extracellular matrix|glomerular basement membrane development|laminin binding|laminin-1 binding|proteoglycan binding|extracellular exosome|basement membrane organization|cell …
circRNA_06449	33.3758	0	66.7516	Inf	Inf	0.00691554	0.442977	Up	NC_000002.12	+	135675332	135680324	4993	307	sense-overlapping	NM_001282799.1	NC_000002.12	+	135531455	135725270	R3HDM1	R3H domain containing 1	GeneID:23518,Genbank:NM_001282799.1,HGNC:HGNC:9757	R3H domain containing 1, transcript variant 3	GO:0044822	poly(A) RNA binding
circRNA_07625	84.3178	0	168.636	Inf	Inf	2.25e-05	0.0143531	Up	NC_000002.12	+	210556719	210582709	25991	636	sense-overlapping	NM_001122633.2	NC_000002.12	+	210477682	210679107	CPS1	carbamoyl-phosphate synthase 1, mitochondrial	GeneID:1373,Genbank:NM_001122633.2,HGNC:HGNC:2323,MIM:608307	carbamoyl-phosphate synthase 1, mitochondrial, transcript variant 1	GO:0000050,GO:0004070,GO:0004087,GO:0004088,GO:0004151,GO:0004175,GO:0005509,GO:0005515,GO:0005524,GO:0005543,GO:0005730,GO:0005743,GO:0005759,GO:0005980,GO:0006207,GO:0006508,GO:0006526,GO:0006541,GO:0007494,GO:0009636,GO:0010043,GO:0014075,GO:0016595,GO:0019240,GO:0019433,GO:0032094,GO:0032403,GO:0032496,GO:0042493,GO:0042594,GO:0042645,GO:0043200,GO:0043234,GO:0044344,GO:0045909,GO:0046209,GO:…	urea cycle|aspartate carbamoyltransferase activity|carbamoyl-phosphate synthase (ammonia) activity|carbamoyl-phosphate synthase (glutamine-hydrolyzing) activity|dihydroorotase activity|endopeptidase activity|calcium ion binding|protein binding|ATP binding|phospholipid binding|nucleolus|mitochondrial inner membrane|mitochondrial matrix|glycogen catabolic process|'de novo' pyrimidine nucleobase bio…	path:hsa01200,path:hsa01230,path:hsa00910,path:hsa00250,path:hsa00220	Carbon metabolism|Biosynthesis of amino acids|Nitrogen metabolism|Alanine, aspartate and glutamate metabolism|Arginine biosynthesis
circRNA_07626	129.453	6.8313	252.075	36.9	5.20555	8.78e-05	0.0329066	Up	NC_000002.12	+	210616423	210663197	46775	1434	sense-overlapping	NM_001122633.2	NC_000002.12	+	210477682	210679107	CPS1	carbamoyl-phosphate synthase 1, mitochondrial	GeneID:1373,Genbank:NM_001122633.2,HGNC:HGNC:2323,MIM:608307	carbamoyl-phosphate synthase 1, mitochondrial, transcript variant 1	GO:0000050,GO:0004070,GO:0004087,GO:0004088,GO:0004151,GO:0004175,GO:0005509,GO:0005515,GO:0005524,GO:0005543,GO:0005730,GO:0005743,GO:0005759,GO:0005980,GO:0006207,GO:0006508,GO:0006526,GO:0006541,GO:0007494,GO:0009636,GO:0010043,GO:0014075,GO:0016595,GO:0019240,GO:0019433,GO:0032094,GO:0032403,GO:0032496,GO:0042493,GO:0042594,GO:0042645,GO:0043200,GO:0043234,GO:0044344,GO:0045909,GO:0046209,GO:…	urea cycle|aspartate carbamoyltransferase activity|carbamoyl-phosphate synthase (ammonia) activity|carbamoyl-phosphate synthase (glutamine-hydrolyzing) activity|dihydroorotase activity|endopeptidase activity|calcium ion binding|protein binding|ATP binding|phospholipid binding|nucleolus|mitochondrial inner membrane|mitochondrial matrix|glycogen catabolic process|'de novo' pyrimidine nucleobase bio…	path:hsa01200,path:hsa01230,path:hsa00910,path:hsa00250,path:hsa00220	Carbon metabolism|Biosynthesis of amino acids|Nitrogen metabolism|Alanine, aspartate and glutamate metabolism|Arginine biosynthesis
circRNA_09580	40.4023	0	80.8045	Inf	Inf	0.00291656	0.269973	Up	NC_000003.12	+	100633895	100669105	35211	3471	sense-overlapping	NM_032787.2	NC_000003.12	+	100609589	100695479	ADGRG7	G protein-coupled receptor 128	GeneID:84873,Genbank:NM_032787.2,HGNC:HGNC:19241,MIM:612307	adhesion G protein-coupled receptor G7	GO:0004930,GO:0005515,GO:0007166,GO:0007186,GO:0016021	G-protein coupled receptor activity|protein binding|cell surface receptor signaling pathway|G-protein coupled receptor signaling pathway|integral component of membrane
circRNA_09722	33.5059	1.13855	65.8733	57.8571	5.85442	0.0179458	0.710243	Up	NC_000003.12	+	113778741	113786383	7643	729	sense-overlapping	NM_001690.3	NC_000003.12	+	113747019	113812058	ATP6V1A	ATPase, H+ transporting, lysosomal 70kDa, V1 subunit A	GeneID:523,Genbank:NM_001690.3,HGNC:HGNC:851,HPRD:06120,MIM:607027	ATPase, H+ transporting, lysosomal 70kDa, V1 subunit A	GO:0005524,GO:0005739,GO:0005765,GO:0005829,GO:0005886,GO:0005887,GO:0005902,GO:0006810,GO:0008286,GO:0015991,GO:0016241,GO:0016324,GO:0016469,GO:0033180,GO:0033572,GO:0034220,GO:0043209,GO:0046034,GO:0046961,GO:0070062,GO:0090383	ATP binding|mitochondrion|lysosomal membrane|cytosol|plasma membrane|integral component of plasma membrane|microvillus|transport|insulin receptor signaling pathway|ATP hydrolysis coupled proton transport|regulation of macroautophagy|apical plasma membrane|proton-transporting two-sector ATPase complex|proton-transporting V-type ATPase, V1 domain|transferrin transport|ion transmembrane transport|my…	path:hsa00190,path:hsa04145,path:hsa04966,path:hsa04721,path:hsa05323,path:hsa05110,path:hsa05120	Oxidative phosphorylation|Phagosome|Collecting duct acid secretion|Synaptic vesicle cycle|Rheumatoid arthritis|Vibrio cholerae infection|Epithelial cell signaling in Helicobacter pylori infection
circRNA_09823	191.829	26.1867	357.472	13.6509	3.77093	0.000459752	0.0874696	Up	NC_000003.12	-	122536168	122556121	19954	2031	sense-overlapping	NM_001146102.1	NC_000003.12	-	122527910	122564300	PARP9	poly (ADP-ribose) polymerase family, member 9	GeneID:83666,Genbank:NM_001146102.1,HGNC:HGNC:24118,MIM:612065	poly (ADP-ribose) polymerase family, member 9, transcript variant 2	GO:0003950,GO:0005515,GO:0005634,GO:0005654,GO:0005737,GO:0005739,GO:0005829,GO:0006302,GO:0016020,GO:0016477,GO:0060330	NAD+ ADP-ribosyltransferase activity|protein binding|nucleus|nucleoplasm|cytoplasm|mitochondrion|cytosol|double-strand break repair|membrane|cell migration|regulation of response to interferon-gamma
circRNA_09828	96.793	28.4638	165.122	5.80114	2.53634	0.042977	1	Up	NC_000003.12	+	122565859	122571868	6010	2157	sense-overlapping	NM_138287.3	NC_000003.12	+	122564338	122575203	DTX3L	deltex 3 like, E3 ubiquitin ligase	GeneID:151636,Genbank:NM_138287.3,HGNC:HGNC:30323,HPRD:16843,MIM:613143	deltex 3 like, E3 ubiquitin ligase	GO:0000209,GO:0004842,GO:0005515,GO:0005634,GO:0005654,GO:0005737,GO:0005829,GO:0006302,GO:0006974,GO:0008270,GO:0010390,GO:0016874,GO:0042393	protein polyubiquitination|ubiquitin-protein transferase activity|protein binding|nucleus|nucleoplasm|cytoplasm|cytosol|double-strand break repair|cellular response to DNA damage stimulus|zinc ion binding|histone monoubiquitination|ligase activity|histone binding	path:hsa04330	Notch signaling pathway
circRNA_11628	82.7673	0	165.535	Inf	Inf	0.000345618	0.0846575	Up	NC_000004.12	-	36228582	36229645	1064	1064	exonic	NM_015230.3	NC_000004.12	-	36065998	36244357	ARAP2	ArfGAP with RhoGAP domain, ankyrin repeat and PH domain 2	GeneID:116984,Genbank:NM_015230.3,HGNC:HGNC:16924,HPRD:09439,MIM:606645	ArfGAP with RhoGAP domain, ankyrin repeat and PH domain 2	GO:0005096,GO:0005547,GO:0005829,GO:0007165,GO:0043547,GO:0046872,GO:0051056	GTPase activator activity|phosphatidylinositol-3,4,5-trisphosphate binding|cytosol|signal transduction|positive regulation of GTPase activity|metal ion binding|regulation of small GTPase mediated signal transduction	path:hsa04144	Endocytosis
circRNA_12445	36.58	1.13855	72.0214	63.2571	5.98316	0.0127719	0.618697	Up	NC_000004.12	-	87195324	87204381	9058	9058	sense-overlapping	NM_001292003.1	NC_000004.12	-	87160103	87220268	KLHL8	kelch-like family member 8	GeneID:57563,Genbank:NM_001292003.1,HGNC:HGNC:18644,MIM:611967	kelch-like family member 8, transcript variant 1	GO:0004842,GO:0005654,GO:0016567,GO:0031463,GO:0042787	ubiquitin-protein transferase activity|nucleoplasm|protein ubiquitination|Cul3-RING ubiquitin ligase complex|protein ubiquitination involved in ubiquitin-dependent protein catabolic process
circRNA_12598	1804.98	795.847	2814.11	3.53599	1.82211	0.02607	0.855379	Up	NC_000004.12	-	102726589	102730736	4148	4148	sense-overlapping	NM_005908.3	NC_000004.12	-	102631486	102760994	MANBA	mannosidase, beta A, lysosomal	GeneID:4126,Genbank:NM_005908.3,HGNC:HGNC:6831,MIM:609489	mannosidase, beta A, lysosomal	GO:0004567,GO:0005537,GO:0005975,GO:0006464,GO:0009313,GO:0043202,GO:0043231	beta-mannosidase activity|mannose binding|carbohydrate metabolic process|cellular protein modification process|oligosaccharide catabolic process|lysosomal lumen|intracellular membrane-bounded organelle	path:hsa00511,path:hsa04142	Other glycan degradation|Lysosome
circRNA_12990	85.9242	23.8358	148.013	6.20968	2.63452	0.0384089	0.806431	Up	NC_000004.12	-	139058669	139062057	3389	1483	sense-overlapping	NM_001276457.1	NC_000004.12	-	139057717	139084414	ELF2	E74-like factor 2 (ets domain transcription factor)	GeneID:1998,Genbank:NM_001276457.1,HGNC:HGNC:3317,HPRD:16856	E74-like factor 2 (ets domain transcription factor), transcript variant 3	GO:0000981,GO:0003700,GO:0005515,GO:0005634,GO:0005654,GO:0005737,GO:0006351,GO:0006357,GO:0030154,GO:0043565,GO:0045892,GO:0045893	RNA polymerase II transcription factor activity, sequence-specific DNA binding|transcription factor activity, sequence-specific DNA binding|protein binding|nucleus|nucleoplasm|cytoplasm|transcription, DNA-templated|regulation of transcription from RNA polymerase II promoter|cell differentiation|sequence-specific DNA binding|negative regulation of transcription, DNA-templated|positive regulation o…
circRNA_14441	121.024	6.73575	235.311	34.9347	5.12659	0.00196826	0.225539	Up	NC_000005.10	-	80158836	80178064	19229	791	sense-overlapping	NM_001174071.2	NC_000005.10	-	80111227	80256082	SERINC5	serine incorporator 5	GeneID:256987,Genbank:NM_001174071.2,HGNC:HGNC:18825,MIM:614551	serine incorporator 5, transcript variant 3	GO:0005794,GO:0005886,GO:0006658,GO:0006665,GO:0008654,GO:0009597,GO:0015194,GO:0015825,GO:0016021,GO:0016032,GO:0042552,GO:0043209,GO:0045087,GO:0048471,GO:0051607,GO:0070062,GO:1904219,GO:1904222	Golgi apparatus|plasma membrane|phosphatidylserine metabolic process|sphingolipid metabolic process|phospholipid biosynthetic process|detection of virus|L-serine transmembrane transporter activity|L-serine transport|integral component of membrane|viral process|myelination|myelin sheath|innate immune response|perinuclear region of cytoplasm|defense response to virus|extracellular exosome|positive …
circRNA_15144	37.4865	0	74.9731	Inf	Inf	0.01168	0.561882	Up	NC_000005.10	+	135205260	135254012	48753	48753	intronic	NM_001277348.1	NC_000005.10	+	135033280	135344680	C5orf66	chromosome 5 open reading frame 66	GeneID:100996485,Genbank:NM_001277348.1,HGNC:HGNC:48332	chromosome 5 open reading frame 66
circRNA_15233	33.3758	0	66.7516	Inf	Inf	0.00691554	0.442977	Up	NC_000005.10	-	138517561	138518867	1307	316	sense-overlapping	NM_001282185.1	NC_000005.10	-	138506093	138541711	ETF1	eukaryotic translation termination factor 1	GeneID:2107,Genbank:NM_001282185.1,HGNC:HGNC:3477,HPRD:02616,MIM:600285	eukaryotic translation termination factor 1, transcript variant 3	GO:0000184,GO:0003723,GO:0003747,GO:0005515,GO:0005634,GO:0005737,GO:0005829,GO:0006415,GO:0006449,GO:0006479,GO:0008079,GO:0016149,GO:0043022,GO:0044822	nuclear-transcribed mRNA catabolic process, nonsense-mediated decay|RNA binding|translation release factor activity|protein binding|nucleus|cytoplasm|cytosol|translational termination|regulation of translational termination|protein methylation|translation termination factor activity|translation release factor activity, codon specific|ribosome binding|poly(A) RNA binding	path:hsa03015	mRNA surveillance pathway
circRNA_15828	91.1165	5.69275	176.54	31.0114	4.95473	0.000822975	0.126391	Up	NC_000005.10	+	179705679	179708380	2702	449	sense-overlapping	XM_011534665.1	NC_000005.10	+	179678646	179730925	CANX	calnexin	GeneID:821,Genbank:XM_011534665.1,HGNC:HGNC:1473,HPRD:00252,MIM:114217	calnexin, transcript variant X2	GO:0001948,GO:0002474,GO:0005509,GO:0005515,GO:0005783,GO:0005788,GO:0005789,GO:0005790,GO:0005791,GO:0005829,GO:0005840,GO:0006457,GO:0007568,GO:0009306,GO:0016020,GO:0019886,GO:0030246,GO:0030424,GO:0032839,GO:0034185,GO:0034975,GO:0035255,GO:0042470,GO:0043025,GO:0043197,GO:0043209,GO:0043234,GO:0044233,GO:0044822,GO:0048488,GO:0051082,GO:0061077,GO:0070062,GO:0071556,GO:0072583	glycoprotein binding|antigen processing and presentation of peptide antigen via MHC class I|calcium ion binding|protein binding|endoplasmic reticulum|endoplasmic reticulum lumen|endoplasmic reticulum membrane|smooth endoplasmic reticulum|rough endoplasmic reticulum|cytosol|ribosome|protein folding|aging|protein secretion|membrane|antigen processing and presentation of exogenous peptide antigen vi…	path:hsa04141,path:hsa04145,path:hsa04612,path:hsa04918,path:hsa05166	Protein processing in endoplasmic reticulum|Phagosome|Antigen processing and presentation|Thyroid hormone synthesis|HTLV-I infection
circRNA_16319	43.9155	0	87.831	Inf	Inf	0.00190286	0.211841	Up	NC_000006.12	-	35842535	35869901	27367	699	sense-overlapping	NM_003137.4	NC_000006.12	-	35833034	35921180	SRPK1	SRSF protein kinase 1	GeneID:6732,Genbank:NM_003137.4,HGNC:HGNC:11305,HPRD:15992,MIM:601939	SRSF protein kinase 1, transcript variant 1	GO:0000287,GO:0004672,GO:0004674,GO:0005515,GO:0005524,GO:0005634,GO:0005737,GO:0005783,GO:0005886,GO:0006397,GO:0006468,GO:0007059,GO:0008380,GO:0016032,GO:0016363,GO:0035092,GO:0035556,GO:0044822,GO:0045070,GO:0045071,GO:0045087,GO:0048024,GO:0050684	magnesium ion binding|protein kinase activity|protein serine/threonine kinase activity|protein binding|ATP binding|nucleus|cytoplasm|endoplasmic reticulum|plasma membrane|mRNA processing|protein phosphorylation|chromosome segregation|RNA splicing|viral process|nuclear matrix|sperm chromatin condensation|intracellular signal transduction|poly(A) RNA binding|positive regulation of viral genome repl…	path:hsa05168	Herpes simplex infection
circRNA_16556	20.6403	0	41.2806	Inf	Inf	0.0386934	0.983367	Up	NC_000006.12	+	46833074	46833538	465	465	exonic	NM_005588.2	NC_000006.12	+	46793357	46839782	MEP1A	meprin A, alpha (PABA peptide hydrolase)	GeneID:4224,Genbank:NM_005588.2,HGNC:HGNC:7015,MIM:600388	meprin A, alpha (PABA peptide hydrolase)	GO:0004222,GO:0005515,GO:0005615,GO:0005887,GO:0006508,GO:0007586,GO:0008270,GO:0017090,GO:0070062	metalloendopeptidase activity|protein binding|extracellular space|integral component of plasma membrane|proteolysis|digestion|zinc ion binding|meprin A complex|extracellular exosome	path:hsa04974	Protein digestion and absorption
circRNA_16863	80.9115	0	161.823	Inf	Inf	0.000388539	0.091882	Up	NC_000006.12	-	79042843	79060818	17976	411	sense-overlapping	NM_017934.5	NC_000006.12	-	78934419	79078294	PHIP	pleckstrin homology domain interacting protein	GeneID:55023,Genbank:NM_017934.5,HGNC:HGNC:15673,HPRD:10152,MIM:612870	pleckstrin homology domain interacting protein	GO:0001932,GO:0005158,GO:0005515,GO:0005634,GO:0007010,GO:0008284,GO:0008286,GO:0008360,GO:0022604,GO:0043066,GO:0043568,GO:0045840,GO:0045893,GO:0045944,GO:0070062,GO:0070577,GO:2001237	regulation of protein phosphorylation|insulin receptor binding|protein binding|nucleus|cytoskeleton organization|positive regulation of cell proliferation|insulin receptor signaling pathway|regulation of cell shape|regulation of cell morphogenesis|negative regulation of apoptotic process|positive regulation of insulin-like growth factor receptor signaling pathway|positive regulation of mitotic nu…
circRNA_18494	151.948	0	303.895	Inf	Inf	7.1341e-08	0.000181877	Up	NC_000007.14	-	22291175	22318037	26863	516	sense-overlapping	NM_012294.3	NC_000007.14	-	22118290	22356914	RAPGEF5	Rap guanine nucleotide exchange factor (GEF) 5	GeneID:9771,Genbank:NM_012294.3,HGNC:HGNC:16862,MIM:609527	Rap guanine nucleotide exchange factor (GEF) 5	GO:0005088,GO:0005634,GO:0007264,GO:0007399,GO:0017034,GO:0030742,GO:0043547	Ras guanyl-nucleotide exchange factor activity|nucleus|small GTPase mediated signal transduction|nervous system development|Rap guanyl-nucleotide exchange factor activity|GTP-dependent protein binding|positive regulation of GTPase activity	path:hsa04014,path:hsa04015	Ras signaling pathway|Rap1 signaling pathway
circRNA_19073	22.3969	0	44.7938	Inf	Inf	0.0304664	0.899017	Up	NC_000007.14	-	73447264	73459718	12455	595	sense-overlapping	NM_032408.3	NC_000007.14	-	73440398	73522285	BAZ1B	bromodomain adjacent to zinc finger domain, 1B	GeneID:9031,Genbank:NM_032408.3,HGNC:HGNC:961,HPRD:10416,MIM:605681	bromodomain adjacent to zinc finger domain, 1B	GO:0000793,GO:0003007,GO:0003682,GO:0004713,GO:0004715,GO:0005515,GO:0005524,GO:0005654,GO:0005721,GO:0006302,GO:0006333,GO:0006351,GO:0006355,GO:0006974,GO:0008270,GO:0016572,GO:0018108,GO:0035173,GO:0043596,GO:0045815,GO:0048096,GO:0070577,GO:0071884,GO:2000273	condensed chromosome|heart morphogenesis|chromatin binding|protein tyrosine kinase activity|non-membrane spanning protein tyrosine kinase activity|protein binding|ATP binding|nucleoplasm|pericentric heterochromatin|double-strand break repair|chromatin assembly or disassembly|transcription, DNA-templated|regulation of transcription, DNA-templated|cellular response to DNA damage stimulus|zinc ion b…
circRNA_20224	40.8414	0	81.6828	Inf	Inf	0.00276421	0.263936	Up	NC_000007.14	+	143291540	143292698	1159	401	sense-overlapping	NM_032982.3	NC_000007.14	+	143288215	143307696	CASP2	caspase 2, apoptosis-related cysteine peptidase	GeneID:835,Genbank:NM_032982.3,HGNC:HGNC:1503,HPRD:02800,MIM:600639	caspase 2, apoptosis-related cysteine peptidase, transcript variant 1	GO:0001554,GO:0003407,GO:0004197,GO:0005515,GO:0005634,GO:0005737,GO:0005739,GO:0005829,GO:0006915,GO:0006919,GO:0006977,GO:0007420,GO:0007568,GO:0008630,GO:0016020,GO:0016485,GO:0019899,GO:0019904,GO:0035234,GO:0042981,GO:0043065,GO:0043525,GO:0071260,GO:0097153,GO:0097190,GO:0097192,GO:0097194,GO:2001235	luteolysis|neural retina development|cysteine-type endopeptidase activity|protein binding|nucleus|cytoplasm|mitochondrion|cytosol|apoptotic process|activation of cysteine-type endopeptidase activity involved in apoptotic process|DNA damage response, signal transduction by p53 class mediator resulting in cell cycle arrest|brain development|aging|intrinsic apoptotic signaling pathway in response to…	path:hsa04210	Apoptosis
circRNA_21176	39.9631	0	79.9262	Inf	Inf	0.00307752	0.277527	Up	NC_000008.11	+	55946448	55966897	20450	841	sense-overlapping	XR_928779.1	NC_000008.11	+	55878463	55969793
circRNA_21620	116.376	0	232.752	Inf	Inf	1.16e-06	0.00164649	Up	NC_000008.11	-	94145928	94177721	31794	2017	sense-overlapping	NM_004063.3	NC_000008.11	-	94127166	94208587	CDH17	cadherin 17, LI cadherin (liver-intestine)	GeneID:1015,Genbank:NM_004063.3,HGNC:HGNC:1756,MIM:603017	cadherin 17, LI cadherin (liver-intestine), transcript variant 1	GO:0002314,GO:0002315,GO:0005178,GO:0005215,GO:0005427,GO:0005509,GO:0005886,GO:0006810,GO:0006857,GO:0007155,GO:0007156,GO:0007229,GO:0009986,GO:0016021,GO:0016323,GO:0016339,GO:0033626,GO:0034332,GO:0035672,GO:0048536	germinal center B cell differentiation|marginal zone B cell differentiation|integrin binding|transporter activity|proton-dependent oligopeptide secondary active transmembrane transporter activity|calcium ion binding|plasma membrane|transport|oligopeptide transport|cell adhesion|homophilic cell adhesion via plasma membrane adhesion molecules|integrin-mediated signaling pathway|cell surface|integra…
circRNA_23565	25.9101	0	51.8203	Inf	Inf	0.0186336	0.718678	Up	NC_000009.12	+	105356212	105361330	5119	400	sense-overlapping	XM_005251855.3	NC_000009.12	+	105244608	105386563	SLC44A1	solute carrier family 44 (choline transporter), member 1	GeneID:23446,Genbank:XM_005251855.3,HGNC:HGNC:18798,HPRD:16197,MIM:606105	solute carrier family 44 (choline transporter), member 1, transcript variant X2
circRNA_23566	20.2011	0	40.4023	Inf	Inf	0.0409693	0.996535	Up	NC_000009.12	+	105362821	105374735	11915	732	sense-overlapping	XM_005251855.3	NC_000009.12	+	105244608	105386563	SLC44A1	solute carrier family 44 (choline transporter), member 1	GeneID:23446,Genbank:XM_005251855.3,HGNC:HGNC:18798,HPRD:16197,MIM:606105	solute carrier family 44 (choline transporter), member 1, transcript variant X2
circRNA_24408	109.862	0	219.723	Inf	Inf	7.72072e-05	0.0368099	Up	NC_000010.11	-	5794885	5800705	5821	343	sense-overlapping	NM_001494.3	NC_000010.11	-	5765223	5813549	GDI2	GDP dissociation inhibitor 2	GeneID:2665,Genbank:NM_001494.3,HGNC:HGNC:4227,HPRD:02863,MIM:600767	GDP dissociation inhibitor 2, transcript variant 1	GO:0005093,GO:0005096,GO:0005515,GO:0005737,GO:0005794,GO:0005829,GO:0005925,GO:0007165,GO:0007264,GO:0015031,GO:0016020,GO:0016192,GO:0016491,GO:0031267,GO:0031982,GO:0043209,GO:0043547,GO:0044822,GO:0051056,GO:0055114,GO:0070062	Rab GDP-dissociation inhibitor activity|GTPase activator activity|protein binding|cytoplasm|Golgi apparatus|cytosol|focal adhesion|signal transduction|small GTPase mediated signal transduction|protein transport|membrane|vesicle-mediated transport|oxidoreductase activity|small GTPase binding|vesicle|myelin sheath|positive regulation of GTPase activity|poly(A) RNA binding|regulation of small GTPase…
circRNA_25464	21.5186	0	43.0372	Inf	Inf	0.0344088	0.938844	Up	NC_000010.11	+	69227207	69233133	5927	432	sense-overlapping	XM_011540195.1	NC_000010.11	+	69220303	69259635	HKDC1	hexokinase domain containing 1	GeneID:80201,Genbank:XM_011540195.1,HGNC:HGNC:23302	hexokinase domain containing 1, transcript variant X2	GO:0001678,GO:0004340,GO:0005524,GO:0005536,GO:0005829,GO:0006096,GO:0008865,GO:0019158,GO:0019318,GO:0046835,GO:0051156	cellular glucose homeostasis|glucokinase activity|ATP binding|glucose binding|cytosol|glycolytic process|fructokinase activity|mannokinase activity|hexose metabolic process|carbohydrate phosphorylation|glucose 6-phosphate metabolic process	path:hsa01200,path:hsa00010,path:hsa00051,path:hsa00052,path:hsa00500,path:hsa00520,path:hsa00524,path:hsa04066,path:hsa04910,path:hsa04973,path:hsa05230,path:hsa04930	Carbon metabolism|Glycolysis / Gluconeogenesis|Fructose and mannose metabolism|Galactose metabolism|Starch and sucrose metabolism|Amino sugar and nucleotide sugar metabolism|Butirosin and neomycin biosynthesis|HIF-1 signaling pathway|Insulin signaling pathway|Carbohydrate digestion and absorption|Central carbon metabolism in cancer|Type II diabetes mellitus
circRNA_26261	57.0902	0	114.18	Inf	Inf	0.000404509	0.0799423	Up	NC_000010.11	+	110596398	110598290	1893	305	sense-overlapping	NM_005445.3	NC_000010.11	+	110567691	110604634	SMC3	structural maintenance of chromosomes 3	GeneID:9126,Genbank:NM_005445.3,HGNC:HGNC:2468,HPRD:05829,MIM:606062	structural maintenance of chromosomes 3	GO:0000775,GO:0000785,GO:0000800,GO:0000922,GO:0003682,GO:0003777,GO:0005515,GO:0005524,GO:0005604,GO:0005634,GO:0005654,GO:0005694,GO:0005737,GO:0005829,GO:0006275,GO:0006281,GO:0007052,GO:0007062,GO:0007064,GO:0007067,GO:0007126,GO:0007165,GO:0008278,GO:0008280,GO:0016363,GO:0016925,GO:0019827,GO:0030893,GO:0032876,GO:0034991,GO:0036033,GO:0045502,GO:0046982,GO:0051301	chromosome, centromeric region|chromatin|lateral element|spindle pole|chromatin binding|microtubule motor activity|protein binding|ATP binding|basement membrane|nucleus|nucleoplasm|chromosome|cytoplasm|cytosol|regulation of DNA replication|DNA repair|mitotic spindle organization|sister chromatid cohesion|mitotic sister chromatid cohesion|mitotic nuclear division|meiotic nuclear division|signal tr…	path:hsa04110,path:hsa04114	Cell cycle|Oocyte meiosis
circRNA_26475	605.611	19.3554	1191.87	61.5782	5.94435	1.93e-09	7.04e-06	Up	NC_000010.11	+	122585271	122586383	1113	363	sense-overlapping	NM_007329.2	NC_000010.11	+	122560665	122643736	DMBT1	deleted in malignant brain tumors 1	GeneID:1755,Genbank:NM_007329.2,HGNC:HGNC:2926,MIM:601969	deleted in malignant brain tumors 1, transcript variant 2	GO:0002221,GO:0005044,GO:0005515,GO:0005576,GO:0005615,GO:0005737,GO:0006898,GO:0007275,GO:0008329,GO:0015031,GO:0016032,GO:0019898,GO:0030670,GO:0030855,GO:0035375,GO:0042589,GO:0043152,GO:0044267,GO:0045087,GO:0048306,GO:0051607,GO:0070062	pattern recognition receptor signaling pathway|scavenger receptor activity|protein binding|extracellular region|extracellular space|cytoplasm|receptor-mediated endocytosis|multicellular organism development|signaling pattern recognition receptor activity|protein transport|viral process|extrinsic component of membrane|phagocytic vesicle membrane|epithelial cell differentiation|zymogen binding|zymo…	path:hsa04970	Salivary secretion
circRNA_26476	4636.52	179.891	9093.14	50.5481	5.65958	6.3e-07	0.000944819	Up	NC_000010.11	+	122588944	122621380	32437	3825	sense-overlapping	XM_006717660.2	NC_000010.11	+	122560688	122643736	DMBT1	deleted in malignant brain tumors 1	GeneID:1755,Genbank:XM_006717660.2,HGNC:HGNC:2926,MIM:601969	deleted in malignant brain tumors 1, transcript variant X9	GO:0002221,GO:0005044,GO:0005515,GO:0005576,GO:0005615,GO:0005737,GO:0006898,GO:0007275,GO:0008329,GO:0015031,GO:0016032,GO:0019898,GO:0030670,GO:0030855,GO:0035375,GO:0042589,GO:0043152,GO:0044267,GO:0045087,GO:0048306,GO:0051607,GO:0070062	pattern recognition receptor signaling pathway|scavenger receptor activity|protein binding|extracellular region|extracellular space|cytoplasm|receptor-mediated endocytosis|multicellular organism development|signaling pattern recognition receptor activity|protein transport|viral process|extrinsic component of membrane|phagocytic vesicle membrane|epithelial cell differentiation|zymogen binding|zymo…	path:hsa04970	Salivary secretion
circRNA_26477	308.449	39.8493	577.05	14.4808	3.85607	7.14e-05	0.0308015	Up	NC_000010.11	+	122629840	122630490	651	357	sense-overlapping	NM_004406.2	NC_000010.11	+	122560665	122643736	DMBT1	deleted in malignant brain tumors 1	GeneID:1755,Genbank:NM_004406.2,HGNC:HGNC:2926,MIM:601969	deleted in malignant brain tumors 1, transcript variant 1	GO:0002221,GO:0005044,GO:0005515,GO:0005576,GO:0005615,GO:0005737,GO:0006898,GO:0007275,GO:0008329,GO:0015031,GO:0016032,GO:0019898,GO:0030670,GO:0030855,GO:0035375,GO:0042589,GO:0043152,GO:0044267,GO:0045087,GO:0048306,GO:0051607,GO:0070062	pattern recognition receptor signaling pathway|scavenger receptor activity|protein binding|extracellular region|extracellular space|cytoplasm|receptor-mediated endocytosis|multicellular organism development|signaling pattern recognition receptor activity|protein transport|viral process|extrinsic component of membrane|phagocytic vesicle membrane|epithelial cell differentiation|zymogen binding|zymo…	path:hsa04970	Salivary secretion
circRNA_26790	198.801	39.0674	358.535	9.17734	3.19808	0.0177494	0.696898	Up	NC_000011.10	+	9428540	9431003	2464	546	sense-overlapping	NM_006391.2	NC_000011.10	+	9384622	9448127	IPO7	importin 7	GeneID:10527,Genbank:NM_006391.2,HGNC:HGNC:9852,HPRD:09280,MIM:605586	importin 7	GO:0005215,GO:0005515,GO:0005643,GO:0005654,GO:0005737,GO:0005829,GO:0006606,GO:0007165,GO:0008536,GO:0008565,GO:0016020,GO:0016032,GO:0030695,GO:0042393,GO:0045087,GO:0050790	transporter activity|protein binding|nuclear pore|nucleoplasm|cytoplasm|cytosol|protein import into nucleus|signal transduction|Ran GTPase binding|protein transporter activity|membrane|viral process|GTPase regulator activity|histone binding|innate immune response|regulation of catalytic activity
circRNA_26994	124.281	30.7409	217.821	7.08571	2.82491	0.0151977	0.657372	Up	NC_000011.10	+	18399431	18403811	4381	584	sense-overlapping	NM_001165415.1	NC_000011.10	+	18394389	18408218	LDHA	lactate dehydrogenase A	GeneID:3939,Genbank:NM_001165415.1,HGNC:HGNC:6535,HPRD:01025,MIM:150000	lactate dehydrogenase A, transcript variant 4	GO:0001666,GO:0004459,GO:0005515,GO:0005634,GO:0005829,GO:0006089,GO:0006090,GO:0006096,GO:0007584,GO:0009749,GO:0016020,GO:0019674,GO:0019900,GO:0021762,GO:0042493,GO:0042542,GO:0042802,GO:0043065,GO:0043627,GO:0048569,GO:0051287,GO:0051591,GO:0055114,GO:0070062	response to hypoxia|L-lactate dehydrogenase activity|protein binding|nucleus|cytosol|lactate metabolic process|pyruvate metabolic process|glycolytic process|response to nutrient|response to glucose|membrane|NAD metabolic process|kinase binding|substantia nigra development|response to drug|response to hydrogen peroxide|identical protein binding|positive regulation of apoptotic process|response to …	path:hsa00010,path:hsa00620,path:hsa00640,path:hsa00270,path:hsa04066,path:hsa04922,path:hsa05230	Glycolysis / Gluconeogenesis|Pyruvate metabolism|Propanoate metabolism|Cysteine and methionine metabolism|HIF-1 signaling pathway|Glucagon signaling pathway|Central carbon metabolism in cancer
circRNA_27066	45.6721	0	91.3442	Inf	Inf	0.00154005	0.18876	Up	NC_000011.10	-	27378697	27392518	13822	786	sense-overlapping	NM_018490.2	NC_000011.10	-	27365961	27472787	LGR4	leucine-rich repeat containing G protein-coupled receptor 4	GeneID:55366,Genbank:NM_018490.2,HGNC:HGNC:13299,MIM:606666	leucine-rich repeat containing G protein-coupled receptor 4	GO:0001649,GO:0001942,GO:0004888,GO:0004930,GO:0005515,GO:0005886,GO:0005887,GO:0007186,GO:0007283,GO:0030282,GO:0030539,GO:0032922,GO:0034122,GO:0036335,GO:0045087,GO:0045892,GO:0045893,GO:0046849,GO:0048565,GO:0050710,GO:0061290,GO:0072202,GO:0072224,GO:0072282,GO:0090190,GO:0090263,GO:2001013	osteoblast differentiation|hair follicle development|transmembrane signaling receptor activity|G-protein coupled receptor activity|protein binding|plasma membrane|integral component of plasma membrane|G-protein coupled receptor signaling pathway|spermatogenesis|bone mineralization|male genitalia development|circadian regulation of gene expression|negative regulation of toll-like receptor signalin…
circRNA_28289	66.3124	0	132.625	Inf	Inf	0.000145145	0.0420492	Up	NC_000011.10	+	108227595	108235834	8240	526	sense-overlapping	XM_011542846.1	NC_000011.10	+	108222500	108302969	ATM	ATM serine/threonine kinase	GeneID:472,Genbank:XM_011542846.1,HGNC:HGNC:795,MIM:607585	ATM serine/threonine kinase, transcript variant X10	GO:0000724,GO:0000729,GO:0000731,GO:0000732,GO:0000781,GO:0000784,GO:0001666,GO:0001756,GO:0002331,GO:0003677,GO:0004674,GO:0004677,GO:0005515,GO:0005524,GO:0005634,GO:0005654,GO:0005819,GO:0006260,GO:0006281,GO:0006303,GO:0006468,GO:0006974,GO:0006975,GO:0006977,GO:0007004,GO:0007050,GO:0007094,GO:0007131,GO:0007165,GO:0007420,GO:0007507,GO:0008340,GO:0008630,GO:0010212,GO:0010506,GO:0016023,GO:…	double-strand break repair via homologous recombination|DNA double-strand break processing|DNA synthesis involved in DNA repair|strand displacement|chromosome, telomeric region|nuclear chromosome, telomeric region|response to hypoxia|somitogenesis|pre-B cell allelic exclusion|DNA binding|protein serine/threonine kinase activity|DNA-dependent protein kinase activity|protein binding|ATP binding|nuc…	path:hsa04064,path:hsa04068,path:hsa04110,path:hsa04210,path:hsa04115,path:hsa05202,path:hsa05206,path:hsa05166	NF-kappa B signaling pathway|FoxO signaling pathway|Cell cycle|Apoptosis|p53 signaling pathway|Transcriptional misregulation in cancers|MicroRNAs in cancer|HTLV-I infection
circRNA_30678	181.078	51.2348	310.922	6.06857	2.60136	0.0115514	0.588983	Up	NC_000012.12	+	112946743	112950975	4233	1021	sense-overlapping	NM_006187.3	NC_000012.12	+	112938433	112973249	OAS3	2'-5'-oligoadenylate synthetase 3, 100kDa	GeneID:4940,Genbank:NM_006187.3,HGNC:HGNC:8088,MIM:603351	2'-5'-oligoadenylate synthetase 3, 100kDa	GO:0001730,GO:0003725,GO:0005515,GO:0005524,GO:0005615,GO:0005654,GO:0005737,GO:0005829,GO:0005886,GO:0006139,GO:0009615,GO:0043231,GO:0045071,GO:0046872,GO:0051607,GO:0060333,GO:0060337,GO:0060700	2'-5'-oligoadenylate synthetase activity|double-stranded RNA binding|protein binding|ATP binding|extracellular space|nucleoplasm|cytoplasm|cytosol|plasma membrane|nucleobase-containing compound metabolic process|response to virus|intracellular membrane-bounded organelle|negative regulation of viral genome replication|metal ion binding|defense response to virus|interferon-gamma-mediated signaling …	path:hsa05162,path:hsa05164,path:hsa05160,path:hsa05168	Measles|Influenza A|Hepatitis C|Herpes simplex infection
circRNA_31207	67.1907	0	134.381	Inf	Inf	0.000132002	0.0399712	Up	NC_000013.11	-	21161790	21172681	10892	726	sense-overlapping	XM_011534994.1	NC_000013.11	-	21153595	21176551	SKA3	spindle and kinetochore associated complex subunit 3	GeneID:221150,Genbank:XM_011534994.1,HGNC:HGNC:20262	spindle and kinetochore associated complex subunit 3, transcript variant X1	GO:0000940,GO:0005515,GO:0005737,GO:0005876,GO:0007059,GO:0007067,GO:0031110,GO:0051301	condensed chromosome outer kinetochore|protein binding|cytoplasm|spindle microtubule|chromosome segregation|mitotic nuclear division|regulation of microtubule polymerization or depolymerization|cell division
circRNA_31592	151.073	21.5544	280.592	13.0179	3.70242	0.0107315	0.541627	Up	NC_000013.11	-	42926336	42970670	44335	469	sense-overlapping	XM_011535312.1	NC_000013.11	-	42886388	42972278	EPSTI1	epithelial stromal interaction 1 (breast)	GeneID:94240,Genbank:XM_011535312.1,HGNC:HGNC:16465,MIM:607441	epithelial stromal interaction 1 (breast), transcript variant X5
circRNA_31928	45.0053	5.69275	84.3178	14.8114	3.88864	0.0350042	0.938844	Up	NC_000013.11	+	75817161	75823873	6713	1003	sense-overlapping	NM_005358.5	NC_000013.11	+	75620434	75859870	LMO7	LIM domain 7	GeneID:4008,Genbank:NM_005358.5,HGNC:HGNC:6646,HPRD:05078,MIM:604362	LIM domain 7, transcript variant 1	GO:0000151,GO:0004842,GO:0005634,GO:0005737,GO:0005925,GO:0008270,GO:0016567,GO:0023051,GO:0030155	ubiquitin ligase complex|ubiquitin-protein transferase activity|nucleus|cytoplasm|focal adhesion|zinc ion binding|protein ubiquitination|regulation of signaling|regulation of cell adhesion	path:hsa04520	Adherens junction
circRNA_34656	84.3503	7.96985	160.731	20.1673	4.33395	0.00300805	0.275632	Up	NC_000015.10	+	59609735	59616881	7147	2437	sense-overlapping	NM_004751.2	NC_000015.10	+	59611783	59620011	GCNT3	glucosaminyl (N-acetyl) transferase 3, mucin type	GeneID:9245,Genbank:NM_004751.2,HGNC:HGNC:4205,HPRD:06018,MIM:606836	glucosaminyl (N-acetyl) transferase 3, mucin type	GO:0000139,GO:0002426,GO:0003829,GO:0005975,GO:0006493,GO:0008109,GO:0016020,GO:0016021,GO:0016266,GO:0047225,GO:0048729,GO:0050892,GO:0060993,GO:0070062	Golgi membrane|immunoglobulin production in mucosal tissue|beta-1,3-galactosyl-O-glycosyl-glycoprotein beta-1,6-N-acetylglucosaminyltransferase activity|carbohydrate metabolic process|protein O-linked glycosylation|N-acetyllactosaminide beta-1,6-N-acetylglucosaminyltransferase activity|membrane|integral component of membrane|O-glycan processing|acetylgalactosaminyl-O-glycosyl-glycoprotein beta-1,…	path:hsa00512	Mucin type O-glycan biosynthesis
circRNA_35069	1049.64	594.085	1505.2	2.53364	1.34121	0.00098712	0.233593	Up	NC_000015.10	-	72206728	72208891	2164	575	sense-overlapping	XM_005254443.1	NC_000015.10	-	72199029	72228692	PKM	pyruvate kinase, muscle	GeneID:5315,Genbank:XM_005254443.1,HGNC:HGNC:9021,HPRD:01529,MIM:179050	pyruvate kinase, muscle, transcript variant X2	GO:0000287,GO:0001666,GO:0001889,GO:0004743,GO:0005515,GO:0005524,GO:0005634,GO:0005737,GO:0005739,GO:0005829,GO:0005886,GO:0005929,GO:0006754,GO:0007584,GO:0009629,GO:0012501,GO:0014870,GO:0016301,GO:0023026,GO:0030955,GO:0031012,GO:0031100,GO:0031982,GO:0032868,GO:0042866,GO:0043209,GO:0043403,GO:0043531,GO:0044822,GO:0061621,GO:0070062,GO:1903561	magnesium ion binding|response to hypoxia|liver development|pyruvate kinase activity|protein binding|ATP binding|nucleus|cytoplasm|mitochondrion|cytosol|plasma membrane|cilium|ATP biosynthetic process|response to nutrient|response to gravity|programmed cell death|response to muscle inactivity|kinase activity|MHC class II protein complex binding|potassium ion binding|extracellular matrix|organ reg…	path:hsa01200,path:hsa01230,path:hsa00010,path:hsa00620,path:hsa00230,path:hsa04922,path:hsa05230,path:hsa05203,path:hsa04930	Carbon metabolism|Biosynthesis of amino acids|Glycolysis / Gluconeogenesis|Pyruvate metabolism|Purine metabolism|Glucagon signaling pathway|Central carbon metabolism in cancer|Viral carcinogenesis|Type II diabetes mellitus
circRNA_35297	23.7144	0	47.4287	Inf	Inf	0.0252927	0.840098	Up	NC_000015.10	+	80790536	80794539	4004	4004	intronic	NM_001293298.1	NC_000015.10	+	80779343	80951662	CEMIP	cell migration inducing protein, hyaluronan binding	GeneID:57214,Genbank:NM_001293298.1,HGNC:HGNC:29213,HPRD:10519,MIM:608366	cell migration inducing protein, hyaluronan binding, transcript variant 1	GO:0004415,GO:0005515,GO:0005540,GO:0005576,GO:0005634,GO:0005737,GO:0005783,GO:0005886,GO:0005905,GO:0007605,GO:0010800,GO:0030213,GO:0030214,GO:0030335,GO:0030665,GO:0032050,GO:0046923,GO:0051281,GO:0090314,GO:1900020	hyalurononglucosaminidase activity|protein binding|hyaluronic acid binding|extracellular region|nucleus|cytoplasm|endoplasmic reticulum|plasma membrane|coated pit|sensory perception of sound|positive regulation of peptidyl-threonine phosphorylation|hyaluronan biosynthetic process|hyaluronan catabolic process|positive regulation of cell migration|clathrin-coated vesicle membrane|clathrin heavy cha…			circRNA_12598	2769.62	921.651	4617.59	5.01013	2.32485	0.000507181	0.0571164	Up	NC_000004.12	-	102726589	102730736	4148
circRNA_35693	36.248	0	72.496	Inf	Inf	0.00489483	0.251426	Up	NC_000016.10	-	346148	347106	959	959	exonic	XM_011522682.1	NC_000016.10	-	287440	352671	AXIN1	axin 1	GeneID:8312,Genbank:XM_011522682.1,HGNC:HGNC:903,HPRD:04819,MIM:603816	axin 1, transcript variant X1	GO:0001743,GO:0001934,GO:0004871,GO:0005096,GO:0005515,GO:0005634,GO:0005737,GO:0005829,GO:0005881,GO:0005938,GO:0006915,GO:0007257,GO:0007368,GO:0008013,GO:0008219,GO:0009950,GO:0010800,GO:0014069,GO:0016023,GO:0016055,GO:0016328,GO:0019899,GO:0019901,GO:0021797,GO:0021881,GO:0030159,GO:0030178,GO:0030877,GO:0030910,GO:0031122,GO:0031398,GO:0031410,GO:0031625,GO:0032147,GO:0032947,GO:0033138,GO:…	optic placode formation|positive regulation of protein phosphorylation|signal transducer activity|GTPase activator activity|protein binding|nucleus|cytoplasm|cytosol|cytoplasmic microtubule|cell cortex|apoptotic process|activation of JUN kinase activity|determination of left/right symmetry|beta-catenin binding|cell death|dorsal/ventral axis specification|positive regulation of peptidyl-threonine …	path:hsa04310,path:hsa04390,path:hsa04550,path:hsa05200,path:hsa05210,path:hsa05217,path:hsa05213	Wnt signaling pathway|Hippo signaling pathway|Signaling pathways regulating pluripotency of stem cells|Pathways in cancer|Colorectal cancer|Basal cell carcinoma|Endometrial cancer
circRNA_36568	54.6179	9.1084	100.127	10.9929	3.45849	0.0360054	0.956169	Up	NC_000016.10	+	66938037	66939358	1322	347	sense-overlapping	NM_003869.5	NC_000016.10	+	66934444	66945096	CES2	carboxylesterase 2	GeneID:8824,Genbank:NM_003869.5,HGNC:HGNC:1864,MIM:605278	carboxylesterase 2, transcript variant 1	GO:0005615,GO:0005783,GO:0005788,GO:0006805,GO:0009056,GO:0047374,GO:0052689	extracellular space|endoplasmic reticulum|endoplasmic reticulum lumen|xenobiotic metabolic process|catabolic process|methylumbelliferyl-acetate deacetylase activity|carboxylic ester hydrolase activity	path:hsa00983	Drug metabolism - other enzymes
circRNA_38165	401.924	116.132	687.717	5.92185	2.56605	0.00321578	0.282701	Up	NC_000017.11	-	50194130	50194828	699	315	sense-overlapping	NM_000088.3	NC_000017.11	-	50184096	50201639	COL1A1	collagen, type I, alpha 1	GeneID:1277,Genbank:NM_000088.3,HGNC:HGNC:2197,MIM:120150	collagen, type I, alpha 1	GO:0001501,GO:0001568,GO:0001649,GO:0001957,GO:0001958,GO:0005201,GO:0005515,GO:0005576,GO:0005584,GO:0005615,GO:0005788,GO:0005794,GO:0007596,GO:0007601,GO:0007605,GO:0010718,GO:0010812,GO:0015031,GO:0030141,GO:0030168,GO:0030198,GO:0030199,GO:0030335,GO:0030574,GO:0031012,GO:0031960,GO:0032355,GO:0032964,GO:0034504,GO:0034505,GO:0042493,GO:0042542,GO:0042802,GO:0043434,GO:0043589,GO:0044344,GO:…	skeletal system development|blood vessel development|osteoblast differentiation|intramembranous ossification|endochondral ossification|extracellular matrix structural constituent|protein binding|extracellular region|collagen type I trimer|extracellular space|endoplasmic reticulum lumen|Golgi apparatus|blood coagulation|visual perception|sensory perception of sound|positive regulation of epithelia…	path:hsa04151,path:hsa04512,path:hsa04510,path:hsa04611,path:hsa04974,path:hsa04933,path:hsa05146	PI3K-Akt signaling pathway|ECM-receptor interaction|Focal adhesion|Platelet activation|Protein digestion and absorption|AGE-RAGE signaling pathway in diabetic complications|Amoebiasis
circRNA_38418	36.889	0	73.778	Inf	Inf	0.0044899	0.344123	Up	NC_000017.11	-	61919400	61925099	5700	356	sense-overlapping	XM_011525058.1	NC_000017.11	-	61865367	61927618	INTS2	integrator complex subunit 2	GeneID:57508,Genbank:XM_011525058.1,HGNC:HGNC:29241,MIM:611346	integrator complex subunit 2, transcript variant X2	GO:0005515,GO:0005622,GO:0005654,GO:0016020,GO:0016021,GO:0016180,GO:0031965,GO:0032039,GO:0042795	protein binding|intracellular|nucleoplasm|membrane|integral component of membrane|snRNA processing|nuclear membrane|integrator complex|snRNA transcription from RNA polymerase II promoter
circRNA_38431	29.8625	0	59.7251	Inf	Inf	0.0108678	0.574261	Up	NC_000017.11	-	61984171	61985090	920	503	sense-overlapping	XM_011525554.1	NC_000017.11	-	61942605	61986465	MED13	mediator complex subunit 13	GeneID:9969,Genbank:XM_011525554.1,HGNC:HGNC:22474,MIM:603808	mediator complex subunit 13, transcript variant X4	GO:0001104,GO:0003712,GO:0003713,GO:0004872,GO:0005634,GO:0005654,GO:0006367,GO:0016020,GO:0016592,GO:0030374,GO:0030518,GO:0030521,GO:0042632,GO:0042809,GO:0045893,GO:0045944,GO:0046966,GO:0070328,GO:1904168	RNA polymerase II transcription cofactor activity|transcription cofactor activity|transcription coactivator activity|receptor activity|nucleus|nucleoplasm|transcription initiation from RNA polymerase II promoter|membrane|mediator complex|ligand-dependent nuclear receptor transcription coactivator activity|intracellular steroid hormone receptor signaling pathway|androgen receptor signaling pathway…	path:hsa04919	Thyroid hormone signaling pathway
circRNA_38712	145.795	37.7202	253.869	6.73032	2.75068	0.0496467	1	Up	NC_000017.11	-	76007060	76010543	3484	3484	exonic	XM_011524516.1	NC_000017.11	-	76006845	76027452	EVPL	envoplakin	GeneID:2125,Genbank:XM_011524516.1,HGNC:HGNC:3503,MIM:601590	envoplakin, transcript variant X1	GO:0001533,GO:0005198,GO:0005737,GO:0008544,GO:0018149,GO:0019215,GO:0030057,GO:0030216,GO:0030674,GO:0031424,GO:0045111,GO:0070062	cornified envelope|structural molecule activity|cytoplasm|epidermis development|peptide cross-linking|intermediate filament binding|desmosome|keratinocyte differentiation|protein binding, bridging|keratinization|intermediate filament cytoskeleton|extracellular exosome
circRNA_38714	586.028	78.56	1093.5	13.9193	3.79901	1.59532e-05	0.0123246	Up	NC_000017.11	-	76019088	76019527	440	440	intronic	XM_011524516.1	NC_000017.11	-	76006845	76027452	EVPL	envoplakin	GeneID:2125,Genbank:XM_011524516.1,HGNC:HGNC:3503,MIM:601590	envoplakin, transcript variant X1	GO:0001533,GO:0005198,GO:0005737,GO:0008544,GO:0018149,GO:0019215,GO:0030057,GO:0030216,GO:0030674,GO:0031424,GO:0045111,GO:0070062	cornified envelope|structural molecule activity|cytoplasm|epidermis development|peptide cross-linking|intermediate filament binding|desmosome|keratinocyte differentiation|protein binding, bridging|keratinization|intermediate filament cytoskeleton|extracellular exosome
circRNA_38820	612.312	247.065	977.559	3.95668	1.98429	0.0144512	0.648623	Up	NC_000017.11	+	80287815	80313167	25353	2550	sense-overlapping	XM_011525087.1	NC_000017.11	+	80260840	80361288	RNF213	ring finger protein 213	GeneID:57674,Genbank:XM_011525087.1,HGNC:HGNC:14539,MIM:613768	ring finger protein 213, transcript variant X8	GO:0000209,GO:0001525,GO:0002040,GO:0004842,GO:0005515,GO:0005730,GO:0005737,GO:0005829,GO:0006511,GO:0008270,GO:0016020,GO:0016567,GO:0016874,GO:0016887,GO:0051260,GO:0051865,GO:2000051	protein polyubiquitination|angiogenesis|sprouting angiogenesis|ubiquitin-protein transferase activity|protein binding|nucleolus|cytoplasm|cytosol|ubiquitin-dependent protein catabolic process|zinc ion binding|membrane|protein ubiquitination|ligase activity|ATPase activity|protein homooligomerization|protein autoubiquitination|negative regulation of non-canonical Wnt signaling pathway
circRNA_39907	288.411	79.6985	497.123	6.23755	2.64098	0.00437304	0.3412	Up	NC_000019.10	+	756890	760039	3150	1968	sense-overlapping	XM_011527685.1	NC_000019.10	+	748421	764318	MISP	mitotic spindle positioning	GeneID:126353,Genbank:XM_011527685.1,HGNC:HGNC:27000,HPRD:12695,MIM:615289	mitotic spindle positioning, transcript variant X1	GO:0003779,GO:0005856,GO:0005886,GO:0005925,GO:0005938,GO:0007067,GO:0043231,GO:0051301	actin binding|cytoskeleton|plasma membrane|focal adhesion|cell cortex|mitotic nuclear division|intracellular membrane-bounded organelle|cell division
circRNA_40198	44.1269	5.69275	82.5611	14.5029	3.85827	0.0377273	0.97434	Up	NC_000019.10	+	11120092	11128085	7994	544	sense-overlapping	NM_000527.4	NC_000019.10	+	11089362	11133830	LDLR	low density lipoprotein receptor	GeneID:3949,Genbank:NM_000527.4,HGNC:HGNC:6547,HPRD:06091,MIM:606945	low density lipoprotein receptor, transcript variant 1	GO:0001618,GO:0001948,GO:0002020,GO:0004872,GO:0005041,GO:0005509,GO:0005515,GO:0005764,GO:0005769,GO:0005770,GO:0005794,GO:0005886,GO:0005887,GO:0005905,GO:0006629,GO:0006897,GO:0006898,GO:0008203,GO:0009897,GO:0009986,GO:0010008,GO:0010867,GO:0010899,GO:0015914,GO:0016020,GO:0016323,GO:0030169,GO:0030229,GO:0030299,GO:0030301,GO:0030669,GO:0032050,GO:0034362,GO:0034383,GO:0042159,GO:0042632,GO:…	virus receptor activity|glycoprotein binding|protease binding|receptor activity|low-density lipoprotein receptor activity|calcium ion binding|protein binding|lysosome|early endosome|late endosome|Golgi apparatus|plasma membrane|integral component of plasma membrane|coated pit|lipid metabolic process|endocytosis|receptor-mediated endocytosis|cholesterol metabolic process|external side of plasma me…	path:hsa04144,path:hsa04913,path:hsa04925,path:hsa04976,path:hsa05160,path:hsa05145	Endocytosis|Ovarian Steroidogenesis|Aldosterone synthesis and secretion|Bile secretion|Hepatitis C|Toxoplasmosis
circRNA_40336	128.955	4.04145	253.869	62.8163	5.97307	0.00056227	0.114596	Up	NC_000019.10	+	16081913	16101409	19497	678	sense-overlapping	NM_001145160.1	NC_000019.10	+	16067507	16103003	TPM4	tropomyosin 4	GeneID:7171,Genbank:NM_001145160.1,HGNC:HGNC:12013,HPRD:11734,MIM:600317	tropomyosin 4, transcript variant Tpm4.1	GO:0001649,GO:0001725,GO:0002102,GO:0003779,GO:0005509,GO:0005515,GO:0005829,GO:0005856,GO:0005862,GO:0005925,GO:0006928,GO:0006936,GO:0008307,GO:0016020,GO:0030049,GO:0030863,GO:0031941,GO:0070062	osteoblast differentiation|stress fiber|podosome|actin binding|calcium ion binding|protein binding|cytosol|cytoskeleton|muscle thin filament tropomyosin|focal adhesion|movement of cell or subcellular component|muscle contraction|structural constituent of muscle|membrane|muscle filament sliding|cortical cytoskeleton|filamentous actin|extracellular exosome	path:hsa04260,path:hsa04261,path:hsa05410,path:hsa05414	Cardiac muscle contraction|Adrenergic signaling in cardiomyocytes|Hypertrophic cardiomyopathy (HCM)|Dilated cardiomyopathy (DCM)
circRNA_40753	164.488	13.6626	315.313	23.0786	4.52848	0.000117052	0.0368409	Up	NC_000019.10	+	41720922	41727352	6431	374	sense-overlapping	NM_001291484.1	NC_000019.10	+	41708611	41730433	CEACAM5	carcinoembryonic antigen-related cell adhesion molecule 5	GeneID:1048,Genbank:NM_001291484.1,HGNC:HGNC:1817,MIM:114890	carcinoembryonic antigen-related cell adhesion molecule 5, transcript variant 2	GO:0005887,GO:0010832,GO:0016323,GO:0031225,GO:0034109,GO:0034235,GO:0042802,GO:0042803,GO:0043066,GO:0070062,GO:0071575,GO:2000811	integral component of plasma membrane|negative regulation of myotube differentiation|basolateral plasma membrane|anchored component of membrane|homotypic cell-cell adhesion|GPI anchor binding|identical protein binding|protein homodimerization activity|negative regulation of apoptotic process|extracellular exosome|integral component of external side of plasma membrane|negative regulation of anoikis
circRNA_41176	154.095	34.1565	274.033	8.02286	3.00412	0.0062155	0.419201	Up	NC_000020.11	-	6094939	6097631	2693	290	sense-overlapping	NM_017671.4	NC_000020.11	-	6074845	6123544	FERMT1	fermitin family member 1	GeneID:55612,Genbank:NM_017671.4,HGNC:HGNC:15889,MIM:607900	fermitin family member 1	GO:0005829,GO:0005925,GO:0007155,GO:0030054,GO:0031941,GO:0032587,GO:0043616,GO:0051546,GO:0090162	cytosol|focal adhesion|cell adhesion|cell junction|filamentous actin|ruffle membrane|keratinocyte proliferation|keratinocyte migration|establishment of epithelial cell polarity
circRNA_42566	110.098	29.6023	190.593	6.43846	2.68672	0.0257607	0.848506	Up	NC_000021.9	+	41443788	41452869	9082	829	sense-overlapping	XM_011529568.1	NC_000021.9	+	41420329	41459214	MX1	MX dynamin-like GTPase 1	GeneID:4599,Genbank:XM_011529568.1,HGNC:HGNC:7532,MIM:147150	MX dynamin-like GTPase 1, transcript variant X1	GO:0003924,GO:0005515,GO:0005525,GO:0005737,GO:0005789,GO:0005829,GO:0006915,GO:0006952,GO:0007165,GO:0009615,GO:0031965,GO:0034340,GO:0045071,GO:0045087,GO:0048471,GO:0051607,GO:0060337	GTPase activity|protein binding|GTP binding|cytoplasm|endoplasmic reticulum membrane|cytosol|apoptotic process|defense response|signal transduction|response to virus|nuclear membrane|response to type I interferon|negative regulation of viral genome replication|innate immune response|perinuclear region of cytoplasm|defense response to virus|type I interferon signaling pathway	path:hsa05162,path:hsa05164	Measles|Influenza A
circRNA_43278	23.7144	0	47.4287	Inf	Inf	0.0252927	0.840098	Up	NC_000022.11	+	46097926	46098558	633	633	intergenic
circRNA_43517	19.3228	0	38.6456	Inf	Inf	0.0459082	1	Up	NC_000023.11	-	20193487	20234814	41328	524	sense-overlapping	NM_004586.2	NC_000023.11	-	20149911	20266632	RPS6KA3	ribosomal protein S6 kinase, 90kDa, polypeptide 3	GeneID:6197,Genbank:NM_004586.2,HGNC:HGNC:10432,HPRD:02092,MIM:300075	ribosomal protein S6 kinase, 90kDa, polypeptide 3	GO:0000287,GO:0001501,GO:0002224,GO:0004672,GO:0004674,GO:0005515,GO:0005524,GO:0005634,GO:0005654,GO:0005737,GO:0005829,GO:0006468,GO:0007049,GO:0007165,GO:0007417,GO:0016301,GO:0019901,GO:0030307,GO:0032496,GO:0035556,GO:0043027,GO:0043066,GO:0043154,GO:0043555,GO:0043620,GO:0045597,GO:0045944	magnesium ion binding|skeletal system development|toll-like receptor signaling pathway|protein kinase activity|protein serine/threonine kinase activity|protein binding|ATP binding|nucleus|nucleoplasm|cytoplasm|cytosol|protein phosphorylation|cell cycle|signal transduction|central nervous system development|kinase activity|protein kinase binding|positive regulation of cell growth|response to lipop…	path:hsa04010,path:hsa04150,path:hsa04114,path:hsa04914,path:hsa04720,path:hsa04722,path:hsa04931	MAPK signaling pathway|mTOR signaling pathway|Oocyte meiosis|Progesterone-mediated oocyte maturation|Long-term potentiation|Neurotrophin signaling pathway|Insulin resistance
circRNA_43771	150.988	26.1867	275.789	10.5317	3.39666	0.00258482	0.254942	Up	NC_000023.11	+	66170558	66208246	37689	2576	sense-overlapping	XM_011531073.1	NC_000023.11	+	66162519	66267389	HEPH	hephaestin	GeneID:9843,Genbank:XM_011531073.1,HGNC:HGNC:4866,HPRD:02159,MIM:300167	hephaestin, transcript variant X1	GO:0004322,GO:0005507,GO:0005622,GO:0005886,GO:0006825,GO:0006826,GO:0006879,GO:0008198,GO:0016021,GO:0016323,GO:0048471,GO:0055114	ferroxidase activity|copper ion binding|intracellular|plasma membrane|copper ion transport|iron ion transport|cellular iron ion homeostasis|ferrous iron binding|integral component of membrane|basolateral plasma membrane|perinuclear region of cytoplasm|oxidation-reduction process	path:hsa00860,path:hsa04978	Porphyrin and chlorophyll metabolism|Mineral absorption
circRNA_44229	27.6668	0	55.3335	Inf	Inf	0.0146385	0.649031	Up	NC_000023.11	+	148661908	148662768	861	861	exonic	NM_001169122.1	NC_000023.11	+	148500619	149000663	AFF2	AF4/FMR2 family, member 2	GeneID:2334,Genbank:NM_001169122.1,HGNC:HGNC:3776,MIM:300806	AF4/FMR2 family, member 2, transcript variant 2	GO:0002151,GO:0006397,GO:0007420,GO:0007611,GO:0008380,GO:0016607,GO:0043484	G-quadruplex RNA binding|mRNA processing|brain development|learning or memory|RNA splicing|nuclear speck|regulation of RNA splicing
